# Supplementary material for: Awareness, Motivation, and Fear towards Canine Blood Donation—A Survey of Dog Owners in Lithuania
Source: Animals (Basel). 2021 Nov 12;11(11):3229. doi: 10.3390/ani11113229 (PMC8614293; doi:10.3390/ani11113229)
Supplement: Supplementary file 1 [file animals-11-03229-s001.zip]

Archive with 1 entries (1 files):
- animals-1411340-supplementary.pdf
